# Supplementary material for: Simultaneous capture of single cell RNA-seq, ATAC-seq, and CRISPR perturbation enables multiomic screens to identify gene regulatory relationships
Source: Cell Rep Methods. 2025 Nov 10;5(12):101222. doi: 10.1016/j.crmeth.2025.101222 (PMC12859477; doi:10.1016/j.crmeth.2025.101222)
Supplement: Table S2.Cluster identity for the genes represented in the heatmap in Figure 4A, related to Figure 4 [file mmc3.csv]

	DMSO_NT	DASA_NT	DASA_HIC2	cluster
STX16	-0.982171636786339	1.01692244408535	-0.0347508072990063	1
DNAJC9	-0.974234764292895	1.02391340302624	-0.0496786387333428	1
C5orf66	-0.973957264671307	1.0241521936224	-0.0501949289510957	1
ZC3HAV1	-0.973142502518716	1.02485115274529	-0.0517086502265768	1
PI4KA	-0.969761294195835	1.02771789177602	-0.057956597580185	1
NCOA1	-0.968863609711607	1.02846992790643	-0.05960631819482	1
TJP2	-0.966269685944922	1.03062198484698	-0.0643522989020558	1
CERT1	-0.96242710622459	1.03375364116304	-0.0713265349384458	1
SLC22A23	-0.960847167842732	1.03502212344022	-0.0741749555974913	1
AC010894.3	-0.949920468116289	1.04350075872661	-0.0935802906103239	1
MFSD4B	-0.94599512930859	1.04642577419174	-0.100430644883148	1
CLCN3	-0.9431073842064	1.04853839414609	-0.105431009939691	1
STX3	-0.941798365027861	1.04948528649772	-0.107686921469855	1
TTC3	-0.937181525046597	1.05277231977541	-0.115590794728813	1
HIST3H2A	-0.933549588987738	1.05530166191423	-0.121752072926489	1
AC246817.1	-0.933531214433722	1.05531433396633	-0.121783119532613	1
ATF7IP	-0.929514920672343	1.05805461116838	-0.128539690496037	1
MEF2C-AS1	-0.920484136688003	1.06400668769438	-0.143522551006377	1
PLCL2	-0.917784291375303	1.06573149500388	-0.147947203628582	1
TANC2	-0.911725187247618	1.06951386853793	-0.157788681290308	1
SENP7	-0.909245536034246	1.07102719402439	-0.161781657990144	1
PRKN	-0.908061604303797	1.07174278365453	-0.163681179350736	1
PABPN1	-0.904078634150318	1.07411758180933	-0.170038947659008	1
HECTD4	-0.903511459030216	1.0744517087464	-0.170940249716186	1
LINC02315	-0.901337253114757	1.075723317853	-0.174386064738238	1
MIR548XHG	-0.89742249177219	1.07797641530678	-0.180553923534591	1
ARFGEF1	-0.88235006900574	1.08622833989257	-0.203878270886826	1
PLD3	-0.880529782454179	1.08718101922082	-0.206651236766638	1
GPHN	-0.871218158353103	1.09191250779541	-0.220694349442307	1
GOPC	-0.868844319767517	1.09308152632881	-0.224237206561289	1
WDR60	-0.866751889163629	1.09409969318895	-0.227347804025317	1
RESF1	-0.865018068404884	1.09493473267723	-0.229916664272348	1
OGT	-0.846016938427487	1.10359020928641	-0.257573270858922	1
ATM	-0.825484462747403	1.11197863726371	-0.286494174516306	1
FAM118A	-0.821193616948476	1.11361230091541	-0.292418683966939	1
MS4A3	-0.82024540747532	1.11396793078458	-0.293722523309263	1
AC079949.6	-0.817827300508828	1.11486611317726	-0.297038812668432	1
CPED1	-0.807553291603534	1.11854462278117	-0.31099133117763	1
LRMDA	-0.801231311014759	1.12069987953064	-0.31946856851588	1
APC	-0.789451581932127	1.12450291436652	-0.335051332434395	1
GLCE	-0.768746507253976	1.1305445514458	-0.361798044191824	1
ITPR2	-0.761434104884339	1.13249067391291	-0.371056569028576	1
SLC38A6	-0.761173827301512	1.13255819200743	-0.371384364705922	1
HIPK2	-0.760439309768854	1.13274808764873	-0.372308777879879	1
FYN	-0.755730275024037	1.13394305251752	-0.378212777493485	1
RAPGEF2	-0.754983228415197	1.1341290727099	-0.379145844294704	1
KIFAP3	-0.734409764920149	1.13887950488357	-0.404469739963424	1
ERV3-1	-0.71280230931504	1.14312515383154	-0.430322844516496	1
RELN	-0.703286231553388	1.14476439110637	-0.441478159552985	1
LINC01687	-0.689994114225997	1.14682689676111	-0.456832782535109	1
INPP4A	-0.683368571772779	1.14775844273235	-0.464389870959569	1
ZNF148	-0.612258770521766	1.1539822017564	-0.541723431234635	1
KRAS	-0.60279106840352	1.15432120264521	-0.551530134241691	1
PRKAR2B	-0.592748301196266	1.15456240999796	-0.561814108801695	1
CORO1C	-0.535702943459513	1.15372209844486	-0.618019154985347	1
ANKRD27	-0.529186762252496	1.15339652468085	-0.624209762428353	1
ZFPM2	-0.500727537143969	1.15144864257626	-0.650721105432292	1
FAM184A	-0.497093079967821	1.15113938971522	-0.654046309747395	1
BNIP3L	-0.491947924899271	1.15067857136377	-0.658730646464499	1
PITPNB	-0.479352076665569	1.14943764993623	-0.670085573270666	1
BICD1	-0.478902658676612	1.14939043863868	-0.670487779962066	1
GAD1	-0.410156523311132	1.13986632308393	-0.729709799772796	1
NSMAF	-0.390013470229892	1.13623843867121	-0.746224968441318	1
ANTXR2	-0.271792744641473	1.10779993130701	-0.83600718666554	1
MITF	-0.170807540681946	1.07440255094418	-0.903595010262238	1
STXBP6	-0.137356150551999	1.06157785165283	-0.924221701100827	1
CHI3L2	-0.122138616540865	1.05545938201519	-0.93332076547433	1
AC246817.2	-0.0762652322532898	1.03594908760926	-0.959683855355969	1
HIC2	0.136292685643604	0.924863338843005	-1.06115602448661	1
SCAPER	-1.15357533033541	0.620923454853158	0.532651875482254	2
FAXDC2	-1.15344891366015	0.623272310509538	0.530176603150612	2
ZNF714	-1.15336502921746	0.624764029078011	0.528601000139447	2
DMXL1	-1.15318129924543	0.627870941187403	0.525310358058031	2
RSRP1	-1.15260338831105	0.636543473183184	0.516059915127864	2
MAN2A2	-1.15166256230318	0.64832270783056	0.503339854472622	2
KEL	-1.1515121071651	0.650018428235832	0.501493678929267	2
ANO10	-1.15133790927958	0.651930111146905	0.49940779813267	2
MIR2052HG	-1.15132302858866	0.652090977730118	0.499232050858539	2
RCOR3	-1.15131164628308	0.652213774065763	0.499097872217312	2
TNRC6B	-1.15097020032721	0.655801340545301	0.495168859781913	2
PHKB	-1.15079883658064	0.657536671065687	0.493262165514952	2
MT-ND3	-1.15073691687957	0.658153789857122	0.492583127022448	2
RHOT1	-1.14968710706584	0.667927745987561	0.48175936107828	2
ZNF451	-1.14920283124847	0.672067509666604	0.477135321581866	2
ZNF429	-1.14887588756391	0.674753178072022	0.474122709491892	2
LINC02163	-1.14872767342269	0.675944096775334	0.472783576647357	2
ALAS2	-1.14739826166578	0.685984133592656	0.461414128073123	2
FAM102B	-1.14704078348996	0.688512046912015	0.458528736577944	2
SERPINF1	-1.14678646767032	0.690271795497107	0.456514672173217	2
GPCPD1	-1.14631933337383	0.69342599385304	0.452893339520793	2
LINC02327	-1.14630294761413	0.693534878885847	0.452768068728286	2
TPTE	-1.14624665175301	0.69390809316425	0.452338558588762	2
UBXN2A	-1.14577831387206	0.696961883976946	0.448816429895118	2
PPWD1	-1.14564398658636	0.697821561287996	0.44782242529836	2
CCDC18-AS1	-1.14542635026756	0.699199763689872	0.446226586577684	2
CAPN7	-1.14542253096575	0.699223791214564	0.446198739751187	2
RTTN	-1.14456831032523	0.704467880520327	0.440100429804898	2
CASC9	-1.1442873093895	0.706139606788841	0.43814770260066	2
AC008014.1	-1.14409496506129	0.707269644882287	0.436825320179003	2
MACO1	-1.1438205959995	0.708862235282549	0.434958360716951	2
LINC01414	-1.14369633860082	0.709576212208565	0.434120126392254	2
LINC00486	-1.1436043856445	0.710101711443987	0.43350267420051	2
AC079801.1	-1.14359991264065	0.710127212695281	0.43347269994537	2
AL031073.2	-1.14351504616054	0.710609978598144	0.432905067562395	2
DIP2A	-1.1432512699134	0.712097697592111	0.431153572321291	2
UBN2	-1.14284712587778	0.714340794771442	0.428506331106333	2
BBOX1-AS1	-1.14269397861984	0.715179716529668	0.427514262090172	2
CCND3	-1.14228572795907	0.717387476788885	0.424898251170189	2
ASIC4	-1.14174061347157	0.72027338120941	0.421467232262161	2
AC107223.1	-1.14147326943672	0.721664039026163	0.419809230410552	2
COL18A1	-1.14134576304987	0.722321774946817	0.419023988103053	2
APOC1	-1.14131263088068	0.722492111431176	0.4188205194495	2
GP1BB	-1.14042122983436	0.726989324910976	0.413431904923381	2
EPM2AIP1	-1.13958677361793	0.731058662198021	0.408528111419908	2
TFDP2	-1.13937720220035	0.732060684075004	0.407316518125341	2
ABCB10	-1.13898042273756	0.733936851545558	0.405043571191999	2
TTC17	-1.13773388844618	0.739662726696926	0.398071161749255	2
AC008825.1	-1.13668174834566	0.744312327066163	0.392369421279496	2
LEPROT	-1.13654496281183	0.744905322718899	0.391639640092927	2
NENF	-1.13625794222936	0.746141376695085	0.390116565534277	2
ENTPD1-AS1	-1.13560531225441	0.748911549019482	0.386693763234934	2
ITFG1	-1.13529261653142	0.750219598034331	0.385073018497086	2
CSTB	-1.13473115527788	0.752538210420607	0.382192944857274	2
AL135878.1	-1.13466538821765	0.752807335463554	0.381858052754097	2
ERMAP	-1.13412297421408	0.755007781350536	0.37911519286354	2
CTSL	-1.13169465514494	0.764468589368074	0.367226065776869	2
RNPC3	-1.13150348420637	0.765188195445174	0.366315288761197	2
NARF	-1.12996954999189	0.770840579063618	0.359128970928269	2
RBM5	-1.12941464593605	0.772834491206241	0.35658015472981	2
AC008875.3	-1.12921943347275	0.773529805049147	0.3556896284236	2
SSX2IP	-1.12867663133523	0.775446810068757	0.353229821266473	2
LTBP1	-1.12830047572841	0.776761449594157	0.351539026134257	2
WRN	-1.12792582804054	0.778059842604729	0.34986598543581	2
TP53BP2	-1.12411386770742	0.790696408400211	0.333417459307208	2
ASH2L	-1.12385376925455	0.791523332768902	0.332330436485652	2
SELENOP	-1.12336165971668	0.793076456672993	0.330285203043682	2
TCF25	-1.122886072798	0.794563500188033	0.328322572609966	2
RPS6KC1	-1.12209644070001	0.797003053583566	0.325093387116443	2
MBD5	-1.12194366056424	0.797470914613916	0.32447274595033	2
DAAM1	-1.12134948897468	0.799277956289203	0.32207153268548	2
TSC22D1	-1.12061398708897	0.801487877852132	0.31912610923684	2
KPNA3	-1.12008468192584	0.803060301176399	0.317024380749439	2
CEP192	-1.12003411745334	0.803209743249435	0.316824374203905	2
RB1CC1	-1.11906859194539	0.806038078684085	0.313030513261303	2
XACT	-1.11897914087009	0.806297718038064	0.31268142283202	2
ANKRD12	-1.11887260268831	0.806606433470012	0.312266169218299	2
ZNF100	-1.11820495344542	0.808528340593298	0.309676612852125	2
KCNQ1OT1	-1.11732000771216	0.811042650396169	0.306277357315988	2
LINC01004	-1.11708882530515	0.811693414791188	0.305395410513959	2
PTH2R	-1.11343380775977	0.821667591373216	0.291766216386551	2
TNRC6A	-1.1128580792695	0.823187678770286	0.289670400499219	2
XIST	-1.11250524462878	0.824112773335584	0.288392471293194	2
SLC30A10	-1.11037780989749	0.829589778608877	0.280788031288611	2
COL4A5	-1.10636845442245	0.839473647718097	0.266894806704352	2
GARS-DT	-1.10635719413281	0.839500652177313	0.266856541955496	2
NCOA4	-1.10602951106352	0.840284733936127	0.265744777127392	2
USP12	-1.10378447036814	0.845567025097325	0.258217445270815	2
DOP1A	-1.1035986023017	0.84599752301546	0.257601079286242	2
EVI5	-1.10197363947559	0.84971842741548	0.252255212060108	2
DLEU1	-1.10053083083184	0.852959845148999	0.247570985682839	2
LINC00355	-1.09997952219297	0.854183429779928	0.245796092413045	2
EXOC2	-1.0994363767759	0.85538097654903	0.244055400226875	2
AC011029.1	-1.09838123832696	0.857685337867876	0.240695900459082	2
MYO18B	-1.09711135003787	0.860421053369221	0.236690296668646	2
FRYL	-1.09631796484921	0.862109918020702	0.234208046828508	2
ELL2	-1.09571048171691	0.86339272704951	0.232317754667402	2
GTF2I	-1.09488451568077	0.865122793901173	0.229761721779593	2
LGR4	-1.09378234594027	0.86740659347599	0.226375752464284	2
CPQ	-1.09313286709544	0.868739370270796	0.224393496824649	2
ERP44	-1.09214953978142	0.870739269130193	0.221410270651227	2
ATP7B	-1.09175489233456	0.871535919567964	0.220218972766597	2
BAZ2B	-1.09090050105751	0.873249079987254	0.217651421070251	2
CTNND1	-1.08914420882999	0.876722174833571	0.212422033996426	2
GRN	-1.08675041183752	0.881354727159678	0.205395684677839	2
ZNF248	-1.08420048701413	0.886167065459934	0.198033421554192	2
CLEC2D	-1.08282896525076	0.888705533489752	0.194123431761005	2
AC007405.1	-1.08070022679328	0.892579108308631	0.188121118484652	2
ZNF138	-1.07985312847986	0.894098719673125	0.185754408806735	2
OSBPL6	-1.07871673214747	0.896118311749829	0.182598420397644	2
KANSL1L	-1.07598737040427	0.900882626956878	0.175104743447393	2
NBAS	-1.06899962714806	0.912560454037948	0.156439173110108	2
NPL	-1.06888822566755	0.912740915320859	0.156147310346697	2
MAP2K5	-1.06359863462951	0.921117257192533	0.14248137743698	2
ZNF273	-1.06206150768313	0.923483318393481	0.138578189289651	2
LMO2	-1.05698403939504	0.931094249383482	0.125889790011558	2
ATAD2B	-1.05667601381426	0.931546205450028	0.125129808364229	2
DENND5B	-1.05642447387953	0.931914476518978	0.124509997360549	2
PPP1R12B	-1.05488040852227	0.934159385990888	0.120721022531379	2
SIMC1	-1.05309312476275	0.936724758941205	0.116368365821541	2
AC106744.1	-1.05156788299432	0.938886520272853	0.112681362721472	2
FTX	-1.05005364329874	0.941008203019109	0.109045440279636	2
AC116049.2	-1.04795530882933	0.94390890238547	0.104046406443861	2
APOE	-1.04044603104703	0.953932644605995	0.0865133864410348	2
MRTFB	-1.03986836614218	0.954681622192465	0.0851867439497153	2
AGFG1	-1.03603233976626	0.959579011638223	0.0764533281280404	2
TCF4	-1.03301018165488	0.963346755679788	0.0696634259750873	2
IQGAP2	-1.03100303317329	0.965806479018331	0.0651965541549634	2
TTC28-AS1	-1.0301489381343	0.9668430757073	0.0633058624269984	2
EPB41L4A	-1.02714929089413	0.970437043398307	0.056712247495828	2
LUC7L	-1.01090713423085	0.988723754971943	0.0221833792589111	2
GSTP1	-1.00924041848356	0.990496050660497	0.0187443678230632	2
ZNF708	-1.00912262863072	0.990620611406851	0.0185020172238646	2
ZNF131	-1.00811621850711	0.991681188575274	0.0164350299318342	2
FER	-0.999791697978305	1.00020817193377	-0.000416473955467464	2
GLB1	-0.99944787033101	1.00055121663898	-0.00110334630796564	2
BSG	-0.992682958051688	1.00715985046066	-0.0144768924089662	2
LINC00648	-0.990531189568309	1.00920719834364	-0.0186760087753289	2
CCDC91	-0.988178024311816	1.01141690063709	-0.0232388763252735	2
GPX4	1.14903940168875	-0.475619043490319	-0.673420358198434	3
CFL1	1.14899351932907	-0.475197115129216	-0.673796404199858	3
PRAME	1.14897031678785	-0.474984362641714	-0.673985954146134	3
CUL1	1.14888277943687	-0.474185370771609	-0.674697408665258	3
RLF	1.14883574795926	-0.473758457340287	-0.675077290618968	3
TSC22D2	1.14863391507321	-0.471944613333233	-0.676689301739976	3
CMTM6	1.1485880250365	-0.47153623151325	-0.677051793523246	3
CEP85L	1.14857276607767	-0.471400763205373	-0.677172002872298	3
MGA	1.14849313536541	-0.470696393786667	-0.677796741578741	3
RANBP2	1.14830538253215	-0.469052447042928	-0.679252935489224	3
TOP2B	1.1482589398622	-0.468649352042004	-0.679609587820198	3
IER2	1.14820934322241	-0.468220404118034	-0.679988939104379	3
GAS5	1.14820205235882	-0.468157478857045	-0.680044573501775	3
SMARCA4	1.1481469215126	-0.467682742336641	-0.680464179175961	3
PPA1	1.14808223882927	-0.467128165739349	-0.680954073089924	3
ARHGAP6	1.14800123907149	-0.466437306469693	-0.681563932601796	3
PDIA6	1.14799504451615	-0.466384635832805	-0.681610408683342	3
MESD	1.14795251102878	-0.466023607019607	-0.681928904009174	3
NASP	1.14786516877478	-0.465285606816745	-0.682579561958034	3
RNF168	1.14783242354356	-0.465010079728672	-0.682822343814887	3
DGKH	1.14771186318058	-0.464000984792577	-0.683710878388	3
SNRPE	1.14746311799655	-0.461944732277811	-0.685518385718736	3
UBE2G2	1.14740264161064	-0.461449890887061	-0.685952750723579	3
GMDS	1.14740087782166	-0.461435488100001	-0.685965389721662	3
PRPF38B	1.14738182538855	-0.461280014307881	-0.686101811080665	3
LEPR	1.14730434119155	-0.460649686055512	-0.686654655136036	3
TRIO	1.14726552823138	-0.460335121602764	-0.686930406628612	3
SNHG19	1.14721159815438	-0.459899326987629	-0.687312271166752	3
P4HA1	1.14708524049696	-0.458884047627279	-0.688201192869677	3
PDCD11	1.14697199186079	-0.457980855719395	-0.688991136141399	3
RUNX1	1.1469440685109	-0.457759123218054	-0.689184945292846	3
XPO1	1.14693354304441	-0.457675641120512	-0.689257901923895	3
FAR1	1.14692621356765	-0.4576175394386	-0.689308674129046	3
TASP1	1.14685701565131	-0.457070271166097	-0.689786744485216	3
PAK2	1.14683368077947	-0.456886237231801	-0.689947443547673	3
XRN2	1.14661912023011	-0.455206025696993	-0.691413094533121	3
ITGB3BP	1.14647029015828	-0.454052909245575	-0.692417380912708	3
UBE2N	1.14635321600168	-0.453152743199105	-0.69320047280258	3
ATP2A2	1.14627067711827	-0.452521694703601	-0.693748982414672	3
HNRNPA3	1.14613682667494	-0.451504516951186	-0.694632309723759	3
BCKDHB	1.14605218911354	-0.450865197085288	-0.695186992028257	3
EHBP1	1.14597481089965	-0.450283291469778	-0.695691519429876	3
COLGALT2	1.14595317275374	-0.45012100289883	-0.695832169854909	3
LRRC8B	1.14588635631628	-0.449621064139027	-0.696265292177257	3
PRRC2B	1.14549877110928	-0.446755639517975	-0.698743131591302	3
PIKFYVE	1.14539730774834	-0.446014970820127	-0.699382336928215	3
ACSL3	1.14386404770469	-0.435252543766711	-0.70861150393798	3
TMEM123	1.14383326872397	-0.435044102347033	-0.708789166376934	3
RBX1	1.14380731347521	-0.434868543607941	-0.708938769867273	3
TBL1XR1	1.14378897562657	-0.434744626616319	-0.709044349010248	3
CNBP	1.14376942849978	-0.434612645634449	-0.709156782865333	3
YWHAB	1.14371910472127	-0.43427337165309	-0.709445733068176	3
CD53	1.14363351345597	-0.433698002841091	-0.709935510614877	3
NFE2L2	1.14357199610619	-0.433285755124509	-0.710286240981682	3
LARP4B	1.14353182869374	-0.433017157331643	-0.710514671362093	3
LYN	1.1434440115352	-0.432431502275013	-0.711012509260186	3
TAF15	1.143439955299	-0.432404503026752	-0.71103545227225	3
LIN28B	1.14340789484464	-0.432191261600555	-0.71121663324409	3
USP20	1.14339168062132	-0.432083525257609	-0.711308155363707	3
RFX7	1.14326396499104	-0.431237432157119	-0.712026532833922	3
BRD9	1.14313782947228	-0.43040614654972	-0.712731682922561	3
VRK1	1.14312546501666	-0.430324889056839	-0.712800575959823	3
NAP1L1	1.14302033415768	-0.429635621171032	-0.713384712986649	3
SMARCC1	1.14298559689238	-0.429408513697903	-0.713577083194475	3
CCDC18	1.14293119179822	-0.429053454172998	-0.713877737625226	3
CELF2	1.14262572007397	-0.427074003035574	-0.7155517170384	3
ARPC5	1.14259492433811	-0.426875756191076	-0.715719168147035	3
HNRNPDL	1.14254616953819	-0.426562380758625	-0.715983788779565	3
C1orf43	1.14216753241484	-0.424148420143052	-0.718019112271783	3
MAP4K3-DT	1.14185289100821	-0.422168314727488	-0.719684576280718	3
UCHL3	1.14177594850983	-0.421687563553882	-0.720088384955948	3
PCNX4	1.14157408606152	-0.420432613350077	-0.721141472711443	3
EEA1	1.14151872588624	-0.420090026851511	-0.721428699034732	3
LAMB1	1.14132760183849	-0.418912428730387	-0.722415173108103	3
SRP9	1.14121454341907	-0.418219528053428	-0.722995015365644	3
HSPA5	1.14117506320227	-0.417978205726331	-0.723196857475944	3
LEPROTL1	1.14109159917474	-0.417469113839227	-0.723622485335507	3
AKAP11	1.14107128141095	-0.417345405852256	-0.723725875558691	3
YEATS2	1.14094983420144	-0.416607744263977	-0.724342089937468	3
CENPK	1.14094781650298	-0.416595514664843	-0.724352301838139	3
SMYD3	1.14089310937468	-0.416264244625438	-0.724628864749245	3
RAD51B	1.14058872970479	-0.414432206992277	-0.726156522712512	3
SERP1	1.14009757873814	-0.411514461173045	-0.728583117565099	3
DHX9	1.14006610935875	-0.411329085861031	-0.728737023497723	3
AHCTF1	1.14004478644074	-0.4112035855118	-0.728841200928937	3
DDX50	1.14000856450618	-0.410990589008065	-0.729017975498113	3
ZRANB3	1.13976432639155	-0.409560735389255	-0.73020359100229	3
GADD45A	1.13937850082266	-0.407324001982588	-0.732054498840074	3
TCERG1	1.13936330105186	-0.407236425412491	-0.732126875639369	3
UBE2D2	1.13936201692448	-0.407229028504057	-0.732132988420424	3
PHF14	1.13919322338531	-0.406259231265692	-0.732933992119617	3
USP3	1.13899984169638	-0.405154186307497	-0.733845655388881	3
OCIAD1	1.13853222593353	-0.402507971087164	-0.736024254846363	3
CFAP97	1.13846941749729	-0.402155269356659	-0.736314148140629	3
KLHDC10	1.13807613026495	-0.39996103744724	-0.738115092817707	3
RIF1	1.13784548876066	-0.398685460625408	-0.739160028135256	3
E2F3	1.1376707071945	-0.397724215754965	-0.739946491439531	3
PLOD2	1.1376421977319	-0.397567858152661	-0.740074339579236	3
MEIOB	1.13733353076457	-0.395882709842011	-0.741450820922561	3
SLC20A2	1.13732835587624	-0.39585457696093	-0.741473778915305	3
FNDC3B	1.1368590032209	-0.393318950538604	-0.743540052682296	3
GLO1	1.13680155791434	-0.393010746621698	-0.743790811292647	3
HNRNPA1	1.13669418853323	-0.392435919760602	-0.744258268772628	3
HNRNPU	1.13658355061138	-0.391845255476806	-0.744738295134573	3
CNST	1.13649187053281	-0.391357068574297	-0.745134801958517	3
EPRS	1.13614714199139	-0.389531548467094	-0.746615593524293	3
MPP6	1.13603260412305	-0.388928497403983	-0.747104106719063	3
DGCR8	1.13548542235932	-0.386070914504707	-0.749414507854614	3
HSPA4	1.13514265695742	-0.384300050677887	-0.750842606279527	3
CCNY	1.13510981092224	-0.384131112399639	-0.750978698522599	3
MBNL1	1.13488965257355	-0.383002132310784	-0.751887520262764	3
RRP1B	1.13486316508986	-0.3828666958745	-0.75199646921536	3
PRRC2C	1.13485004353009	-0.382799633411158	-0.752050410118927	3
TRMT10C	1.13461454544344	-0.381599505110521	-0.753015040332918	3
RBM27	1.13441773070896	-0.380601498967576	-0.753816231741381	3
LINC00508	1.13428882821878	-0.379950288577779	-0.754338539641004	3
CYTOR	1.13422599042845	-0.379633524398214	-0.754592466030235	3
STXBP5	1.13416979343217	-0.379350617082571	-0.754819176349603	3
RBFOX2	1.13399100526703	-0.378452934548482	-0.75553807071855	3
CMBL	1.13365823020697	-0.376791585091651	-0.75686664511532	3
LRRC8C	1.13315021078045	-0.374278589935159	-0.758871620845294	3
TPM3	1.13255184173793	-0.371353514942884	-0.761198326795049	3
TRIT1	1.13214852856728	-0.369402502336953	-0.762746026230323	3
OLA1	1.13205422319447	-0.368948632785711	-0.763105590408765	3
PLEKHA5	1.13181435614878	-0.367798123734018	-0.764016232414766	3
PTPRG	1.13118167759615	-0.364789919469843	-0.766391758126311	3
EIF4E	1.13047734494044	-0.361484581879864	-0.76899276306058	3
CEP295	1.13041166243536	-0.361178614718039	-0.769233047717322	3
SPATA5	1.12993387790552	-0.358964332971572	-0.77096954493395	3
HIVEP3	1.1296476581909	-0.357647270918927	-0.772000387271968	3
SSR2	1.12939661620645	-0.356497773819427	-0.772898842387026	3
MDK	1.12935048253625	-0.356287104138489	-0.773063378397759	3
NR6A1	1.12927440590902	-0.35594008481647	-0.77333432109255	3
MMS22L	1.12881042886899	-0.353833939666416	-0.774976489202575	3
ATR	1.12870987761329	-0.35337980014419	-0.775330077469101	3
SERINC3	1.12859620871789	-0.352867386981594	-0.775728821736298	3
ANAPC5	1.12851588961061	-0.352505931421082	-0.776009958189532	3
MAP3K7	1.12832278845862	-0.351639010034793	-0.776683778423828	3
SEPTIN11	1.12786623123938	-0.349600842449229	-0.778265388790146	3
CEPT1	1.12728779605059	-0.347041338814759	-0.780246457235831	3
NARS2	1.12701465567321	-0.345841358003596	-0.781173297669615	3
TOPBP1	1.12662252816198	-0.344128100315089	-0.782494427846892	3
CD47	1.12649732567366	-0.343583391486133	-0.782913934187524	3
GDI2	1.1259176760689	-0.341075895840342	-0.784841780228554	3
MACF1	1.12487810358641	-0.336636175252878	-0.788241928333529	3
XRCC4	1.12294493043537	-0.328564731539461	-0.794380198895909	3
GALNT7	1.12239434915	-0.326307426507719	-0.796086922642281	3
PAM	1.12220369841301	-0.325529897456911	-0.796673800956104	3
PMS1	1.12202773756426	-0.324814128938224	-0.797213608626032	3
CPNE8	1.12180018986555	-0.323891127774982	-0.797909062090572	3
ANAPC7	1.12153680133206	-0.322826385789741	-0.798710415542319	3
LSM8	1.12138476883247	-0.322213558997913	-0.799171209834562	3
ARL15	1.12059673705349	-0.319057379723436	-0.801539357330057	3
COA1	1.12045978265749	-0.318512273879496	-0.801947508777997	3
MCU	1.12029620846453	-0.317862520725937	-0.802433687738591	3
AGAP1	1.12010381418084	-0.317100092746204	-0.803003721434638	3
IGF2BP1	1.1198752201583	-0.316196726236186	-0.803678493922114	3
OPA1	1.11941224513626	-0.31437538849828	-0.805036856637979	3
CERS6	1.11930969147563	-0.313973424123263	-0.805336267352367	3
PHACTR4	1.11798924885756	-0.308844610278896	-0.809144638578661	3
TFPI	1.11752079103862	-0.307045355846834	-0.810475435191785	3
FAM13A	1.11719425610929	-0.305797314788686	-0.811396941320606	3
EMP3	1.11623972756995	-0.30217718866821	-0.814062538901738	3
HMBOX1	1.11621561239968	-0.302086264183532	-0.814129348216146	3
TRMT11	1.11476095262202	-0.296648786863911	-0.818112165758107	3
MIA2	1.11413193639842	-0.294325561670565	-0.819806374727852	3
ADAM10	1.11385191349383	-0.293296603099401	-0.820555310394426	3
PRIM2	1.11364910887529	-0.292553393078806	-0.821095715796486	3
CEP170	1.1092165939367	-0.276707395923404	-0.832509198013299	3
STMN1	1.10847936959013	-0.27414128173855	-0.834338087851576	3
BCLAF1	1.10590486659877	-0.265322776405561	-0.840582090193214	3
TBC1D4	1.10548308491074	-0.263898398634757	-0.841584686275982	3
ZNF292	1.10418613502321	-0.25955292596369	-0.844633209059523	3
EML4	1.10178425167454	-0.251637055585364	-0.85014719608918	3
LRRC8D	1.10128327735472	-0.250006715117015	-0.851276562237705	3
DIPK1A	1.10048414983511	-0.247420383205642	-0.853063766629471	3
IARS2	1.09760142478456	-0.23823134134422	-0.859370083440335	3
IQCB1	1.09749903929239	-0.237908894784812	-0.859590144507576	3
FARS2	1.09657322513528	-0.235004995747703	-0.861568229387574	3
CDC14A	1.09596738212364	-0.233116063334239	-0.862851318789399	3
FOXJ3	1.09182818001053	-0.220439945100986	-0.871388234909543	3
SSBP2	1.09131469112939	-0.218894153491472	-0.872420537637913	3
AL162493.1	1.090718516868	-0.21710655437666	-0.873611962491339	3
CDKAL1	1.08796426106789	-0.208944334189643	-0.879019926878249	3
FHIT	1.08763888601313	-0.207990259902876	-0.879648626110253	3
PNN	1.0869622202031	-0.206012816941494	-0.880949403261606	3
IMMT	1.08695435250357	-0.205989877705369	-0.880964474798201	3
HEPH	1.08437322523413	-0.198528306597129	-0.885844918637004	3
PDIA4	1.08403377172322	-0.197556312903482	-0.886477458819741	3
FANCL	1.08256279365997	-0.193368550937033	-0.889194242722942	3
PHTF2	1.0820547022196	-0.191931066321005	-0.890123635898595	3
RUNX2	1.08137725396859	-0.190021511403836	-0.891355742564751	3
SYCP2	1.08137420917456	-0.190012947000681	-0.891361262173879	3
NET1	1.08119877753317	-0.189519764470925	-0.891679013062246	3
FOXN2	1.07606967110832	-0.175328966852492	-0.900740704255824	3
AHI1	1.07572101037424	-0.174379789220552	-0.901341221153688	3
PRKD3	1.07394385399739	-0.169570989539459	-0.90437286445793	3
S100PBP	1.07088980903633	-0.161417816359289	-0.909471992677037	3
LINC02772	1.0619376282476	-0.138264911311642	-0.923672716935956	3
PHF21A	1.06177191646459	-0.137846140840553	-0.923925775624037	3
LRP6	1.0565036966776	-0.12470512963088	-0.931798567046717	3
AC093515.1	1.05400734867503	-0.118590425649045	-0.935416923025988	3
SPIDR	1.05173398240127	-0.113081668427675	-0.938652313973594	3
RNF130	1.04607279348511	-0.0995995265390936	-0.946473266946012	3
WDFY2	1.04250085327558	-0.0912574287997361	-0.951243424475848	3
WWOX	1.04089682598998	-0.087550794344818	-0.953346031645162	3
MPZL1	1.03633682600661	-0.077141784218937	-0.959195041787676	3
MAP1B	1.02724028989201	-0.0569112221987691	-0.970329067693238	3
ZNF124	0.981361958061776	0.0362882140457737	-1.01765017210755	3
MS4A4A	0.894275650375953	0.185478405917818	-1.07975405629377	3
PCBP1	0.562916005916632	-1.15458123464566	0.591665228729027	4
MARCKSL1	0.607255829066321	-1.15417495529501	0.546919126228684	4
NDUFA7	0.80007949596633	-1.12108385211321	0.321004356146879	4
HNRNPF	0.834298997322723	-1.10849520617658	0.274196208853862	4
OAZ1	0.838194213160056	-1.10690001858953	0.26870580542947	4
PSMD7	0.868552230410504	-1.09322434328292	0.224672112872419	4
COX4I1	0.892054689474255	-1.08099098404275	0.188936294568496	4
PSMB1	0.905933567051613	-1.07301781293134	0.167084245879721	4
RPL8	0.932012845958491	-1.05635720109872	0.124344355140225	4
KSR1	0.950857365202486	-1.04279338301901	0.0919360178165212	4
RPS15	0.960476740711406	-1.0353179348456	0.074841194134199	4
UQCRQ	0.973846087384113	-1.02424775796173	0.0504016705776208	4
NDUFB2	0.983022320421098	-1.01615421807507	0.0331318976539766	4
NDUFA11	0.987180419942807	-1.01234459680698	0.0251641768641749	4
RPS21	0.997190933598865	-1.00278559111879	0.0055946575199211	4
EEF1D	0.997784847933942	-1.00220052833752	0.0044156804035827	4
CCT2	1.00340427941743	-0.996560593243759	-0.0068436861736671	4
HSP90AA1	1.01053215445355	-0.989124086989555	-0.021408067463995	4
ATP5MF	1.01366868861796	-0.985746488952089	-0.027922199665868	4
RPS28	1.0204907222931	-0.978165241345373	-0.0423254809477287	4
SNRPB2	1.02460320369926	-0.973431958936327	-0.0511712447629375	4
AL713998.3	1.02782386195056	-0.969635072371218	-0.0581887895793364	4
ENY2	1.03830371092478	-0.956695056654996	-0.0816086542697833	4
PRSS21	1.04452249913965	-0.948558753190582	-0.0959637459490731	4
SFPQ	1.0458730465008	-0.946743292842812	-0.0991297536579824	4
RPL30	1.04910308618081	-0.942327841992615	-0.106775244188195	4
PA2G4	1.04983913345344	-0.941306820857172	-0.108532312596268	4
NFIA	1.04992651581547	-0.941185234190452	-0.108741281625017	4
RPS11	1.05387286983947	-0.935609875043071	-0.118262994796396	4
ACTR3	1.05387699927705	-0.935603953030546	-0.1182730462465	4
TKT	1.0565646869614	-0.931709284449718	-0.124855402511682	4
SDF2L1	1.06152138520703	-0.924307718460796	-0.137213666746234	4
NDUFB10	1.06176806420844	-0.923931654371923	-0.137836409836517	4
RPL36	1.065435078526	-0.918251026893744	-0.147184051632254	4
RTN4	1.0658782905648	-0.91755272054593	-0.148325570018869	4
NDUFS5	1.06674995849843	-0.916171785051845	-0.150578173446586	4
RPL29	1.06677609182657	-0.916130227323195	-0.150645864503378	4
PSMA7	1.06924072458289	-0.912169305701553	-0.15707141888134	4
GNAQ	1.07206613289688	-0.907524190193872	-0.16454194270301	4
FAM83A	1.0785489019311	-0.896414758978256	-0.182134142952846	4
POMP	1.07970043620918	-0.894371340235949	-0.185329095973232	4
NDFIP2	1.08111469631454	-0.89183111612114	-0.189283580193405	4
LSM5	1.08204363903446	-0.890143821715312	-0.191899817319147	4
UBE2L3	1.08241089828573	-0.889472567105797	-0.192938331179934	4
RPL36AL	1.08243632484591	-0.889426005514639	-0.193010319331268	4
RPL7A	1.08580664720853	-0.883150209935837	-0.202656437272691	4
SMS	1.08824497035628	-0.878475836246579	-0.209769134109701	4
COX5A	1.08946261797624	-0.876097274386294	-0.213365343589949	4
NOP10	1.09086064848843	-0.873328607534258	-0.217532040954168	4
GNG5	1.09218090021021	-0.870675817785182	-0.221505082425029	4
RER1	1.09281057573209	-0.86939721373428	-0.223413361997812	4
RPS12	1.09407923405547	-0.866794166966357	-0.227285067089111	4
RPS13	1.09471252979118	-0.865481016901232	-0.229231512889944	4
NDUFAB1	1.09724929996163	-0.860125822210215	-0.237123477751411	4
NDUFS6	1.09726156314077	-0.860099554548352	-0.237162008592423	4
RBM8A	1.10066590862195	-0.852658802028415	-0.248007106593531	4
NUDC	1.1010574304834	-0.851783426545898	-0.249274003937497	4
EIF2S2	1.10115722667726	-0.851559628690655	-0.249597597986603	4
ATP6V0B	1.10120669146468	-0.851448599982852	-0.249758091481831	4
ATP5MPL	1.1028633227859	-0.847690616430987	-0.255172706354915	4
MGAT5	1.10323004027415	-0.846848163055564	-0.256381877218582	4
CPEB4	1.10375383812604	-0.845638044157079	-0.25811579396896	4
COX6A1	1.10607917905535	-0.840166107364643	-0.265913071690707	4
ATP5MD	1.10712408794045	-0.837652153665238	-0.269471934275209	4
RPL5	1.10749498713872	-0.836751274634132	-0.270743712504585	4
UQCR11	1.10950378520084	-0.831791624351572	-0.277712160849272	4
COX5B	1.10956194071547	-0.831645964148558	-0.277915976566911	4
RPL9	1.10968390411635	-0.831340097999196	-0.278343806117154	4
ROR2	1.11034651763822	-0.829669084063347	-0.280677433574869	4
RPL10	1.11080198872544	-0.828511240202585	-0.28229074852285	4
LSM7	1.11141105563072	-0.826950986885848	-0.28446006874487	4
AL713998.1	1.11214441620058	-0.825053802517823	-0.287090613682761	4
RPS23	1.11266742977494	-0.823688148249851	-0.28897928152509	4
RPS19	1.11281783476559	-0.82329344291905	-0.289524391846544	4
LSM3	1.1148203368601	-0.817951359784406	-0.296868977075696	4
RPS25	1.11514260089565	-0.81707608797739	-0.298066512918258	4
CCPG1	1.11603366298412	-0.814632589610454	-0.301401073373671	4
BCAP31	1.11623580168828	-0.814073417041761	-0.302162384646519	4
THRB	1.11689384462448	-0.812240351856751	-0.304653492767726	4
SRSF3	1.11717559566292	-0.811449452380754	-0.305726143282162	4
SUB1	1.11720275925395	-0.811373007853955	-0.305829751399997	4
CD55	1.11725359473574	-0.811229853144224	-0.306023741591515	4
HMGB2	1.11725565832882	-0.811224039447103	-0.306031618881715	4
COX8A	1.11773749921127	-0.809861104355132	-0.307876394856141	4
H2AFV	1.11956956869277	-0.804576503248	-0.314993065444775	4
RPS26	1.1197960527247	-0.80391155104211	-0.315884501682589	4
CCAR1	1.11984307465384	-0.803773164576708	-0.316069910077137	4
RPS15A	1.12028259352409	-0.802474090632804	-0.317808502891286	4
RPL37	1.12032816291866	-0.802338823182055	-0.317989339736611	4
SUGCT	1.12103928047448	-0.800213609132894	-0.320825671341582	4
FAM162A	1.12286891978667	-0.79461688147104	-0.328252038315626	4
RPL10A	1.12307678613551	-0.793968811328034	-0.329107974807478	4
UQCRH	1.12398610626146	-0.79110312427211	-0.332882981989346	4
RPL27A	1.12442669480142	-0.789696217115053	-0.334730477686363	4
RPL18	1.12448477878476	-0.789509823731404	-0.334974955053355	4
RPS20	1.1247082714887	-0.78879061256219	-0.33591765892651	4
RPS29	1.12543259483161	-0.786437342174549	-0.338995252657059	4
CHCHD2	1.12558554998978	-0.785935951544522	-0.339649598445253	4
MCFD2	1.12582442862001	-0.785149738013414	-0.340674690606595	4
RPS8	1.12643563273375	-0.783120235591361	-0.343315397142392	4
RPL22	1.12651002738619	-0.78287142621451	-0.343638601171679	4
SMC3	1.12678273794029	-0.781955995819589	-0.344826742120702	4
PRKCB	1.12685612159132	-0.781708753767167	-0.345147367824156	4
RPL19	1.12701373125465	-0.78117642521848	-0.345837306036166	4
HAX1	1.12718378969098	-0.780600024171109	-0.346583765519875	4
RPL37A	1.12719055871115	-0.780577037262393	-0.346613521448757	4
EIF1	1.12729029803506	-0.780237941988634	-0.347052356046423	4
RPL3	1.1273822817636	-0.779924563539188	-0.347457718224408	4
RPL32	1.1281754502679	-0.777195948953713	-0.350979501314188	4
CRKL	1.12925108923857	-0.773417266414311	-0.355833822824256	4
RPL18A	1.12935249491914	-0.773056204904945	-0.356296290014194	4
FGF13	1.13012947487018	-0.770261052027329	-0.359868422842851	4
PDCD5	1.13045798786225	-0.769063616257245	-0.361394371605	4
RPL21	1.13056712369294	-0.768663708661503	-0.361903415031437	4
CISD2	1.13059094499264	-0.768576279080435	-0.362014665912205	4
NOL7	1.13070925233677	-0.768141312146577	-0.362567940190193	4
DNPH1	1.13084400238867	-0.767644358257498	-0.363199644131171	4
COMT	1.13156867069342	-0.764943210692104	-0.366625460001317	4
RPS16	1.13234668082687	-0.76198765504666	-0.370359025780209	4
RPL13A	1.13244658721787	-0.761603807795855	-0.370842779422017	4
RPLP1	1.13252076014778	-0.76131818144496	-0.371202578702825	4
NT5C3A	1.13254982819814	-0.761206094227543	-0.371343733970592	4
HMGN5	1.1327361159005	-0.760485725361005	-0.372250390539491	4
RPL39	1.13323099337004	-0.758554645243018	-0.374676348127021	4
LNPK	1.13342094566369	-0.757806574173872	-0.375614371489816	4
VMP1	1.13350646070146	-0.757468535612379	-0.376037925089076	4
RPS9	1.13371436707629	-0.756643380121581	-0.377070986954708	4
PTP4A2	1.13374206237432	-0.756533104365784	-0.377208958008538	4
RPL36A	1.13409282004874	-0.755129122242747	-0.378963697805994	4
NDUFA4	1.13429497564129	-0.754313673805722	-0.379981301835562	4
NUP210	1.13445076979616	-0.753682050591961	-0.380768719204196	4
EIF5B	1.13488209102285	-0.751918631159917	-0.382963459862938	4
WASF2	1.13521956546188	-0.750523433518436	-0.384696131943442	4
AC022075.1	1.13546357474377	-0.749505968218803	-0.385957606524971	4
SBNO1	1.13553039494889	-0.749226051683858	-0.386304343265034	4
RPLP2	1.13579450477954	-0.748114155549408	-0.387680349230133	4
CCT4	1.13627352820816	-0.746074539239181	-0.390198988968982	4
SPN	1.13637684852687	-0.745630650351531	-0.390746198175343	4
RPS7	1.13642141427115	-0.745438743544789	-0.390982670726363	4
SFT2D1	1.1368201295508	-0.743709793200964	-0.393110336349835	4
RPL28	1.13688292136686	-0.743435510091581	-0.393447411275279	4
HINT1	1.13712024664463	-0.742393832663011	-0.394726413981617	4
RPS3A	1.13714250786403	-0.74229571279295	-0.394846795071081	4
SSB	1.13717257022917	-0.742163095601457	-0.395009474627708	4
CFAP298	1.13725812486439	-0.741784969268905	-0.395473155595489	4
RPS3	1.13727617451921	-0.74170506028802	-0.395571114231186	4
TMBIM6	1.13728358735409	-0.741672228720284	-0.395611358633811	4
COX7A2	1.13737690249671	-0.741258252344134	-0.39611865015258	4
RPS24	1.13747557042077	-0.7408191468448	-0.396656423575971	4
CANX	1.13759831105588	-0.74027090833904	-0.397327402716838	4
RPL23A	1.13783367212673	-0.739213344926457	-0.398620327200269	4
LMAN1	1.13784266793584	-0.73917275765798	-0.398669910277856	4
ESF1	1.13797205378025	-0.738587629510413	-0.399384424269837	4
RPL13	1.13868280025812	-0.735326671455282	-0.403356128802842	4
ODF2L	1.13889667643208	-0.734329417509468	-0.404567258922616	4
NFATC3	1.1391380935795	-0.733194542410249	-0.405943551169246	4
ELOC	1.13923372079589	-0.732742263236255	-0.406491457559637	4
ZNF83	-0.798152387770316	-0.32356796088426	1.12172034865458	5
PRDX2	-0.858259127671345	-0.239857321182723	1.09811644885407	5
WIPF3	-0.882432103197402	-0.203753085209377	1.08618518840678	5
ATF7IP2	-0.889617550594344	-0.192714134295802	1.08233168489014	5
TMEM14C	-0.933720511800438	-0.121463213274984	1.05518372507542	5
SGMS1	-0.980658883931796	-0.0376204751893489	1.01827935912115	5
HBA1	-0.98337433369876	-0.0324608941666754	1.01583522786544	5
ANK1	-1.00626218803	0.0126442881722673	0.993617899857733	5
VPS13D	-1.00899250774422	0.0182344010736203	0.990758106670601	5
SLC44A5	-1.06550348813387	0.147360076304228	0.91814341182964	5
SLC39A8	-1.06832378858533	0.154671167058104	0.913652621527226	5
MARCH3	-1.08179366183207	0.191194307455064	0.890599354377006	5
RABGAP1L	-1.08793987058054	0.208872742671627	0.879067127908914	5
RHBDD1	-1.09182671142508	0.220435515969148	0.87139119545593	5
GYPC	-1.09980791473949	0.245245274566716	0.854562640172776	5
HLTF	-1.10311760554808	0.256010733507136	0.847106872040948	5
FAM210B	-1.10550876395397	0.263984959053212	0.841523804900755	5
MYO6	-1.11047943057069	0.281147439382613	0.829331991188081	5
KIF9-AS1	-1.11071418321	0.281979143679217	0.828735039530781	5
CR1L	-1.11139682209503	0.284409215026364	0.826987607068665	5
HBG1	-1.11427455500615	0.294850865256125	0.819423689750029	5
YTHDC1	-1.11647775281135	0.303076044849044	0.813401707962301	5
AC079804.3	-1.11662773582815	0.303643738757809	0.812983997070344	5
AC245060.5	-1.12006677676937	0.316953542072609	0.803113234696763	5
SKAP2	-1.12021961600218	0.317558764006315	0.80266085199586	5
ARHGAP12	-1.12236847847671	0.326201795444328	0.796166683032379	5
MYL6	-1.12295361370916	0.328600474666986	0.794353139042178	5
IL6ST	-1.12446900356895	0.334908535362947	0.789560468206008	5
RIPOR3	-1.12532561407662	0.338538518467649	0.786787095608973	5
ASRGL1	-1.12606061603356	0.341692067390402	0.784368548643162	5
HIST1H2BN	-1.12668087723338	0.344382336100534	0.782298541132841	5
TXNIP	-1.1293552599251	0.356308911917745	0.773046348007353	5
HBG2	-1.12961068577686	0.357477645910815	0.772133039866049	5
ALOX12-AS1	-1.13080757731646	0.363028722721835	0.767778854594624	5
ITSN2	-1.13232071272524	0.370233449966221	0.762087262759013	5
MARK3	-1.13282932080056	0.372705348670276	0.760123972130281	5
NPRL3	-1.13464751362914	0.381767121628961	0.752880392000181	5
CRYM	-1.13598100866055	0.388657403727159	0.747323604933387	5
PDCD4	-1.13706216749034	0.394412674475445	0.7426494930149	5
AC097376.3	-1.13743711286174	0.396446647189808	0.740990465671933	5
SNX13	-1.13874106488969	0.403685317804498	0.735055747085193	5
RALGPS2	-1.14005105808425	0.411240489694131	0.728810568390115	5
EPOR	-1.14103274093672	0.417110982418184	0.723921758518537	5
MYL4	-1.14115176783953	0.417835967501242	0.723315800338288	5
XRN1	-1.14138330141845	0.419254801057836	0.722128500360615	5
ZNF431	-1.1414434571292	0.419625316851098	0.721818140278107	5
CPVL	-1.14215139417789	0.424046296685065	0.718105097492825	5
SREK1IP1	-1.1423352127572	0.425213174204677	0.717122038552529	5
BLVRB	-1.14238004816048	0.425499018271192	0.716881029889284	5
MOB1B	-1.14282136037496	0.428339006879849	0.71448235349511	5
ABO	-1.14350862776969	0.432862220293384	0.710646407476302	5
SLC25A21	-1.14408062642079	0.436727194162503	0.707353432258281	5
TLN1	-1.14441805767539	0.439053172977512	0.705364884697883	5
CIR1	-1.14508544562694	0.443761933640503	0.701323511986438	5
HIST1H2AC	-1.14602196177351	0.450637587742673	0.695384374030838	5
AGPAT4	-1.14668314194483	0.455705143856303	0.69097799808853	5
TSPAN32	-1.14695821627511	0.457871419858376	0.689086796416738	5
C1GALT1	-1.1473462099408	0.460989894593421	0.686356315347378	5
PKHD1L1	-1.14742605906797	0.461641270250893	0.685784788817079	5
MRPS25	-1.14748402129698	0.462116226659827	0.685367794637153	5
GMDS-DT	-1.14822916445159	0.468391645135004	0.679837519316586	5
H3F3A	-1.148245904655	0.46853646250865	0.67970944214635	5
ST8SIA6	-1.14861335166644	0.471761435669763	0.676851915996682	5
KCNMB2-AS1	-1.1496035120887	0.480946421912515	0.668657090176183	5
UBE2H	-1.14982037578249	0.48306887051956	0.666751505262926	5
CST3	-1.15038906766391	0.48885946129757	0.661529606366342	5
TANGO2	-1.15103662976056	0.495919271468386	0.655117358292174	5
H1FX	-1.15151945696163	0.501582877785397	0.649936579176234	5
AL110292.1	-1.1517865684527	0.504894864885079	0.646891703567624	5
SLC25A37	-1.15184966447186	0.505698321272891	0.646151343198972	5
GYPE	-1.15195020560295	0.506996534691526	0.64495367091142	5
HBZ	-1.15218894707654	0.510174274236458	0.642014672840082	5
PNISR	-1.15327973441378	0.527047623429627	0.626232110984151	5
CYP3A5	-1.15343848544496	0.529977984493441	0.623460500951515	5
GYPA	-1.15367728395001	0.534748935712207	0.618928348237807	5
AL157938.2	-1.15369946929723	0.535218605580821	0.618480863716413	5
BCAS3	-1.15395117636948	0.540954595463484	0.612996580905994	5
AC025171.1	-1.15423831101781	0.548827088881115	0.605411222136692	5
PSAP	-1.1542717725093	0.549886915793846	0.604384856715457	5
DDX17	-1.15435635133601	0.552763823379713	0.6015925279563	5
KAT2B	-1.15441355198503	0.554912982125771	0.599500569859263	5
POU6F2	-1.15442978329339	0.555560640704168	0.598869142589223	5
TESC	-1.15453632224454	0.56040368770822	0.594132634536323	5
GYPB	-1.15461059947624	0.564824407028033	0.589786192448206	5
GAPVD1	-1.15461796276302	0.565349882387996	0.58926808037502	5
FBXL17	-1.15463353863477	0.566544416054858	0.588089122579912	5
TMOD1	-1.15466001412481	0.568952129290173	0.58570788483464	5
PRMT2	-1.15466811637135	0.569840342380092	0.584827773991261	5
EIF2AK1	-1.15467503162926	0.570690824985414	0.583984206643845	5
ABL1	-1.15469771162407	0.57956156401672	0.575136147607351	5
SLC2A1	-1.15469439669846	0.580608743210098	0.574085653488365	5
C17orf99	-1.15457079854677	0.592275507922077	0.562295290624696	5
PLCG2	-1.15454125967981	0.593879656684174	0.560661602995638	5
RHAG	-1.154537469395	0.594074204707032	0.560463264687968	5
ASAH1	-1.15448626070852	0.596507225880694	0.557979034827821	5
NEK1	-1.15446043327424	0.597622151395502	0.556838281878737	5
ACYP2	-1.1543668185914	0.601223710903061	0.553143107688341	5
LINC01876	-1.15434908972106	0.601845059551625	0.552504030169433	5
ALOX5	-1.15422319371293	0.605862498083071	0.54836069562986	5
VPS45	-1.15411004705045	0.609031569193918	0.545078477856535	5
FAM20B	-1.15381296328036	0.616107684742284	0.537705278538072	5
LINC02506	-1.15377442823553	0.616930023239103	0.536844404996429	5
RPS6	1.13979344292667	-0.730062824606355	-0.409730618320318	6
EIF5	1.14056317924389	-0.72628391529309	-0.414279263950798	6
RPLP0	1.14081277478873	-0.725033874146001	-0.415778900642731	6
DCUN1D5	1.14107239240282	-0.723720224324694	-0.417352168078128	6
BTF3L4	1.14174725163833	-0.720238648606445	-0.421508603031881	6
RPL14	1.14176872146282	-0.720126244989357	-0.421642476473466	6
ECPAS	1.14189485304189	-0.719463784028575	-0.422431069013312	6
EEF1B2	1.14253920519364	-0.716021540223284	-0.426517664970356	6
DANCR	1.14262343147268	-0.71556416939728	-0.427059262075398	6
SNRPD2	1.14287284614349	-0.714199314471841	-0.428673531671645	6
RPL41	1.14299514322622	-0.713524248406425	-0.429470894819795	6
RPS14	1.14317775007545	-0.712508972253577	-0.430668777821872	6
PTGES3	1.14324542587183	-0.712130442856219	-0.431114983015608	6
THADA	1.14327601518882	-0.711958942669949	-0.431317072518874	6
OSTC	1.14327961265922	-0.711938756640478	-0.431340856018746	6
LBR	1.14328285972316	-0.711920533784506	-0.431362325938657	6
RPSA	1.14333370864425	-0.711634789965745	-0.431698918678507	6
MTDH	1.14344380952208	-0.711013652001252	-0.432430157520824	6
UBA52	1.14360366358886	-0.710105828373014	-0.433497835215841	6
RPL27	1.14389701625572	-0.708420894166031	-0.435476122089685	6
PRDX6	1.14413626741062	-0.707027946971252	-0.437108320439363	6
DDT	1.14437958884014	-0.705593383144515	-0.43878620569562	6
CMIP	1.14441005959384	-0.705412430587257	-0.438997629006583	6
EIF1AX	1.14453335717359	-0.704677198326389	-0.439856158847203	6
CAND1	1.1447832788597	-0.703171734751813	-0.44161154410789	6
PDE8A	1.14492237285815	-0.702324846075063	-0.442597526783086	6
NDUFAF2	1.14494032234307	-0.702215079009236	-0.442725243333833	6
TECR	1.14513167258392	-0.701037970756458	-0.444093701827463	6
CNPY2	1.14513999613525	-0.700986476521571	-0.444153519613683	6
HADHB	1.14524015896758	-0.700364878657507	-0.444875280310074	6
RPL12	1.14530195771909	-0.699979566512173	-0.445322391206919	6
SNHG8	1.14531088541821	-0.699923788368635	-0.445387097049577	6
ATP5F1D	1.14541277396043	-0.699285148769901	-0.446127625190526	6
RPS4X	1.14570171143531	-0.697452987764636	-0.448248723670673	6
RPL17	1.14580871854261	-0.696766320275482	-0.449042398267132	6
ATP5MC1	1.14601869718779	-0.695405669094167	-0.450613028093619	6
TMX1	1.14606714512537	-0.695089191639156	-0.450977953486212	6
FAM178B	1.14616058482309	-0.694476072191983	-0.451684512631102	6
RACK1	1.14619824170278	-0.694227949121488	-0.451970292581295	6
MSH2	1.14620154140598	-0.694206178752807	-0.451995362653175	6
NME2	1.14628158513537	-0.693676661439363	-0.452604923696012	6
IPO5	1.14633742269087	-0.693305654055982	-0.45303176863489	6
RAD21	1.14660123414818	-0.691534315262887	-0.455066918885294	6
SNU13	1.14679941713648	-0.690182937850411	-0.45661647928607	6
RPL4	1.14692503575084	-0.689316830595953	-0.457608205154889	6
MAML3	1.14731668753955	-0.686566775119925	-0.460749912419628	6
SNRPF	1.14741057849557	-0.685895855996299	-0.461514722499266	6
RPL15	1.1475490201755	-0.684898021194497	-0.462650998981	6
RPS18	1.14754926409214	-0.684896253979868	-0.462653010112269	6
ENOSF1	1.14755958872846	-0.684821420514198	-0.46273816821426	6
XPOT	1.14768109254511	-0.683936333480072	-0.463744759065041	6
DNMT1	1.14773675974654	-0.683528070484216	-0.464208689262321	6
VDAC2	1.14773774265913	-0.683520846034977	-0.464216896624152	6
RPS17	1.14794755292993	-0.681965960402685	-0.465981592527246	6
SLC25A3	1.14804765507624	-0.681214947764817	-0.466832707311426	6
ARL6IP1	1.14855513113389	-0.677310730419359	-0.471244400714534	6
PSMA2	1.14890349859768	-0.674529534958302	-0.474373963639383	6
PFDN2	1.14903892097569	-0.67342430648772	-0.475614614487975	6
SELENOF	1.14905166663468	-0.673319560613407	-0.475732106021272	6
H2AFZ	1.14924728246972	-0.67169584529957	-0.477551437170145	6
RBM17	1.14926360451619	-0.671558968217045	-0.477704636299149	6
RPS5	1.14927534915839	-0.671460341670356	-0.477815007488034	6
SNRPD1	1.14936644371896	-0.670691469107459	-0.478674974611498	6
AK2	1.14938071132785	-0.670570412613276	-0.478810298714576	6
SBF2	1.14948555103879	-0.669675519948256	-0.479810031090528	6
SNRPC	1.14953672728793	-0.669235206833081	-0.480301520454848	6
NSA2	1.14957892436892	-0.668870398006252	-0.480708526362664	6
NCL	1.14966420649808	-0.668128186890595	-0.481536019607487	6
PSMA6	1.14981114552995	-0.66683351852316	-0.482977627006796	6
SLIRP	1.14981482353692	-0.666800848319026	-0.483013975217893	6
LYRM4	1.14985568730547	-0.666436989525934	-0.483418697779541	6
RPL35	1.14988723507448	-0.666154965293871	-0.483732269780606	6
GTF2F2	1.14989687391395	-0.666068602245418	-0.483828271668533	6
PHB2	1.15002574284501	-0.664904990628435	-0.485120752216578	6
SLC1A5	1.15005530896927	-0.664635632554055	-0.485419676415221	6
GTSF1	1.15012454497388	-0.66400128690961	-0.486123258064266	6
CYP51A1	1.15013754972148	-0.663881569775079	-0.486255979946405	6
PABPC1	1.15015419844665	-0.663728043079855	-0.486426155366798	6
TARS	1.15018997228588	-0.663397142060849	-0.486792830225034	6
RCOR1	1.15041468714253	-0.661286003557709	-0.489128683584823	6
ARIH2	1.15041908730748	-0.661244087117202	-0.489175000190279	6
CHD7	1.15043154195843	-0.661125319053653	-0.489306222904781	6
LARS	1.15044694248606	-0.660978205184451	-0.489468737301605	6
ACTB	1.15051261371388	-0.660347694575959	-0.490164919137917	6
ACTN4	1.15058768857952	-0.659620460295204	-0.490967228284315	6
RPL26	1.15069455965151	-0.658573013774505	-0.492121545877008	6
MRPL3	1.15072540108091	-0.6582679988053	-0.492457402275611	6
DNAJC7	1.15072620830815	-0.658259998755524	-0.492466209552624	6
MZT2A	1.15077637225521	-0.657761153746589	-0.493015218508618	6
TMSB10	1.15092127563911	-0.656300992599374	-0.494620283039739	6
PNPT1	1.1509785479805	-0.65571574447552	-0.495262803504981	6
YDJC	1.15105631513309	-0.65491341781164	-0.496142897321446	6
LSM4	1.15106248170002	-0.65484941289745	-0.496213068802567	6
TOMM6	1.15107838784682	-0.654684053352008	-0.496394334494813	6
GRB2	1.15111484511069	-0.654303597220169	-0.496811247890521	6
EIF3A	1.15118415231415	-0.653574674187482	-0.497609478126662	6
CCNI	1.1511871842956	-0.65354261417611	-0.497644570119494	6
NIFK	1.15125853073735	-0.652783957729899	-0.498474573007453	6
UBA2	1.15125857413738	-0.652783493735424	-0.498475080401957	6
RPL6	1.15140482903115	-0.651202015592724	-0.500202813438428	6
GSPT1	1.15146289624066	-0.650563920589234	-0.500898975651422	6
PARK7	1.15148461669223	-0.650323694367388	-0.501160922324846	6
ATP5F1B	1.15166067192531	-0.648344283279114	-0.503316388646192	6
CLINT1	1.15174266530375	-0.647401918342559	-0.504340746961197	6
GART	1.15174273542497	-0.647401106610737	-0.504341628814235	6
HSPE1	1.15176438069047	-0.647150054979474	-0.504614325710996	6
HNRNPD	1.15181055195037	-0.646611282168674	-0.505199269781698	6
TIMM17A	1.15183009195077	-0.646381913775143	-0.505448178175628	6
GAPDH	1.15200451346863	-0.644297210507805	-0.507707302960829	6
IARS	1.1520143666467	-0.644177369473127	-0.507836997173577	6
RPL23	1.15206906087103	-0.643507926954529	-0.508561133916498	6
GAL	1.15214614606395	-0.64255196879966	-0.50959417726429	6
SF1	1.15215468230022	-0.642445187583857	-0.509709494716366	6
RAN	1.1521647914656	-0.642318488463774	-0.50984630300183	6
CALM1	1.15222132846471	-0.64160499737096	-0.510616331093746	6
HNRNPM	1.15222407900674	-0.641570070468273	-0.510654008538467	6
TXNDC17	1.15228381641972	-0.640806464288882	-0.511477352130842	6
HDAC2	1.15233209565623	-0.640182108237883	-0.51214998741835	6
SLC39A3	1.15236361740897	-0.639770879731545	-0.512592737677425	6
MSN	1.15238448141801	-0.639497100239714	-0.512887381178299	6
CDC37	1.15243976733901	-0.638765363056164	-0.513674404282845	6
WDR12	1.15244737602782	-0.638663932367597	-0.513783443660221	6
UBE2E1	1.1525244138398	-0.637626745762975	-0.514897668076823	6
DUT	1.15255082233866	-0.637266815849496	-0.515284006489164	6
LAPTM5	1.15255726810216	-0.637178616059806	-0.515378652042355	6
CNOT1	1.15266154972368	-0.635732069809422	-0.51692947991426	6
CYCS	1.15269729143093	-0.635227468273794	-0.517469823157132	6
PIM1	1.15270607024568	-0.635102815667718	-0.517603254577962	6
MICOS10	1.15273547668648	-0.634683178762592	-0.518052297923883	6
SNHG5	1.15275063632473	-0.634465574141367	-0.518285062183358	6
PEBP1	1.15277272824425	-0.634146884914688	-0.518625843329564	6
PRDX1	1.15282252205246	-0.633421562608129	-0.519400959444328	6
ATXN2L	1.15283570665665	-0.633227844466294	-0.519607862190356	6
ATP5PF	1.15286006423578	-0.632868088584278	-0.519991975651503	6
SNRPB	1.15286347787874	-0.632817473216778	-0.520046004661962	6
FKBP3	1.15289009364435	-0.632421148709927	-0.520468944934419	6
YBX1	1.15290146704493	-0.632250872090721	-0.520650594954209	6
ZNF595	1.15292714319455	-0.631864400687971	-0.521062742506581	6
NDUFC2	1.15295276767293	-0.631475807801659	-0.521476959871268	6
PSMA1	1.15301688996158	-0.630490280791579	-0.522526609169995	6
RPL7	1.15303488204077	-0.630210276649729	-0.522824605391042	6
DNM1L	1.15303923566686	-0.630142288035458	-0.522896947631396	6
AURKAIP1	1.15304996188117	-0.629974387432881	-0.523075574448287	6
MRPS5	1.15305864951396	-0.629837983394904	-0.52322066611906	6
PPIA	1.15307910854732	-0.629515275824027	-0.523563832723297	6
PROS1	1.15312290426557	-0.628817320163043	-0.524305584102532	6
TMX2	1.1531251696626	-0.628780946716314	-0.524344222946284	6
DDX10	1.15313115906464	-0.628684649897069	-0.524446509167567	6
INTS9	1.15319837594088	-0.627590650937181	-0.525607725003698	6
VDAC1	1.15326885422107	-0.626416074458804	-0.526852779762271	6
ANKRD28	1.15329232009586	-0.62601840230948	-0.527273917786379	6
RBM28	1.15331789741628	-0.625581035994704	-0.527736861421573	6
EIF3L	1.15332355499181	-0.625483730814	-0.527839824177808	6
EEF1A1	1.15337881171351	-0.624522318351705	-0.528856493361805	6
C1QBP	1.15340091633088	-0.624131931422232	-0.529268984908651	6
CEBPZ	1.1535298085962	-0.621784183612741	-0.53174562498346	6
H3F3B	1.15355698719963	-0.621272402870404	-0.53228458432923	6
TPI1	1.15356442676651	-0.62113122660947	-0.532433200157041	6
CSDE1	1.15359276854988	-0.620589000799445	-0.533003767750439	6
LYPLA1	1.15367436691704	-0.61898681381198	-0.534687553105055	6
KRT8	1.15368621866654	-0.61874873716738	-0.534937481499163	6
PFN1	1.15378462269646	-0.616714206354438	-0.537070416342025	6
FDPS	1.15378837503706	-0.616634459561028	-0.537153915476028	6
TBPL1	1.15381689910714	-0.616022673323062	-0.537794225784077	6
GTPBP4	1.15382421846939	-0.615864062396599	-0.53796015607279	6
TCP1	1.15384674017718	-0.615371713835464	-0.538475026341712	6
TMEM116	1.15387835832445	-0.61466914925047	-0.539209209073976	6
USP10	1.15388953570271	-0.614417485218068	-0.539472050484638	6
HMGA1	1.15393091919802	-0.61346991534217	-0.540461003855854	6
ERVMER61-1	1.15394144791004	-0.613224704377288	-0.540716743532753	6
ANKRD11	1.15395303446887	-0.612952838336884	-0.541000196131985	6
SPAG9	1.15397458402917	-0.61244141111274	-0.541533172916431	6
NDUFA12	1.15397787572469	-0.612362611030998	-0.541615264693695	6
SET	1.15403419552879	-0.61098482748918	-0.543049368039615	6
SLC20A1	1.15404566146603	-0.610697130110753	-0.543348531355273	6
SLC38A2	1.1540607602451	-0.610314328909906	-0.543746431335193	6
UCHL5	1.15409566283271	-0.609411403114332	-0.544684259718375	6
TXN	1.15410869109967	-0.609067574786558	-0.545041116313107	6
SRP72	1.15411716076247	-0.608841978959315	-0.545275181803159	6
TFAM	1.15418643911495	-0.606930240561085	-0.547256198553862	6
SSR1	1.15422334899808	-0.605857899829508	-0.548365449168567	6
ANP32B	1.15424521848417	-0.605202525638458	-0.54904269284571	6
TPX2	1.15426629944057	-0.604555448708965	-0.549710850731607	6
DEK	1.15427021829999	-0.60443341238046	-0.549836805919534	6
WASL	1.15429452204627	-0.603663619756581	-0.550630902289688	6
TSEN15	1.15436100675007	-0.601429205839864	-0.552931800910203	6
CCT5	1.15438005539028	-0.600748800749957	-0.553631254640324	6
RPS2	1.15438870122103	-0.60043321611458	-0.55395548510645	6
EIF3E	1.15440599791439	-0.599788259293391	-0.554617738621003	6
NONO	1.15440688857328	-0.599754535411262	-0.554652353162022	6
HSPD1	1.15441366217261	-0.599496345255915	-0.554917316916694	6
HIST1H4C	1.15443685775052	-0.598587942213833	-0.555848915536688	6
PPM1G	1.15446805093293	-0.597299905246544	-0.557168145686383	6
ELOVL5	1.15447601592939	-0.596957198689771	-0.55751881723962	6
GMNN	1.15448020945932	-0.596774292070785	-0.557705917388532	6
TMED2	1.15448768700288	-0.596443724205797	-0.558043962797078	6
SMC4	1.15448859985562	-0.596402969050784	-0.558085630804832	6
ALG8	1.15451347731025	-0.595255989521379	-0.559257487788871	6
CCT3	1.1545167582496	-0.595099096336472	-0.559417661913128	6
MYL12A	1.15452219511931	-0.5948359583746	-0.559686236744712	6
JAK1	1.15454647167496	-0.593608276614018	-0.560938195060944	6
RRP15	1.1545513487351	-0.593350105942931	-0.561201242792168	6
MDH2	1.1545656398136	-0.592568025870857	-0.561997613942741	6
MIF	1.15457618622097	-0.591963673459333	-0.562612512761639	6
EIF4A1	1.15457981449296	-0.591749816446008	-0.562829998046948	6
TPT1	1.15458667157235	-0.591336603589786	-0.563250067982568	6
CENPE	1.15459227193127	-0.590989718310564	-0.563602553620708	6
EIF4A2	1.1546129433158	-0.589623668811666	-0.564989274504131	6
CRNDE	1.1546191860519	-0.589179782604924	-0.565439403446973	6
KCNQ5	1.1546232644218	-0.588880467154452	-0.565742797267353	6
ALG5	1.15462346410857	-0.588865610080527	-0.565757854028043	6
USP48	1.1546245023301	-0.588788050231971	-0.565836452098131	6
HSP90B1	1.15465060294285	-0.586625239254877	-0.568025363687978	6
SLC3A2	1.15465465330704	-0.586242128799139	-0.568412524507903	6
GSTCD	1.15465575385629	-0.586135121952274	-0.568520631904019	6
MYC	1.15466128684159	-0.585575914913283	-0.569085371928312	6
CCDC47	1.15466541633569	-0.585132210635928	-0.56953320569976	6
DNAJC1	1.15467785771046	-0.583606598668215	-0.571071259042246	6
RANBP1	1.15468211272137	-0.582990297104256	-0.571691815617118	6
HNRNPLL	1.15468310053576	-0.582837276137785	-0.571845824397978	6
NOP56	1.15468453277158	-0.582607466624473	-0.57207706614711	6
SLC25A6	1.15468744432278	-0.582106015988525	-0.572581428334254	6
CHD1	1.15468923788506	-0.581768749852307	-0.572920488032757	6
NUP153	1.15469064778617	-0.581484277428618	-0.57320637035755	6
KPNB1	1.1546916649666	-0.581266182276884	-0.573425482689711	6
TUFM	1.15469263683349	-0.581045755117133	-0.573646881716352	6
RAB11FIP1	1.1546941477309	-0.580674069058354	-0.574020078672542	6
ATP5MC3	1.15469557796002	-0.58027894569397	-0.57441663226605	6
TIMM13	1.15469591549629	-0.580177631251744	-0.574518284244547	6
IQGAP1	1.15469659452194	-0.579961905796012	-0.574734688725929	6
DDX21	1.15469701158059	-0.579820060997196	-0.574876950583394	6
DDX18	1.15469829366202	-0.579320938025281	-0.575377355636739	6
EEF2	1.15469939367041	-0.578757778116133	-0.575941615554275	6
SINHCAF	1.1547002025011	-0.578112831836113	-0.576587370664982	6
ANP32E	1.15470046744562	-0.577700748566269	-0.576999718879347	6
NRIP1	1.15470051805888	-0.577537864789763	-0.577162653269114	6
FUS	1.15470048018403	-0.577032754524964	-0.577667725659062	6
SERBP1	1.15470008438565	-0.57646328414845	-0.578236800237199	6
PGK1	1.1546997059453	-0.576149095973508	-0.578550609971796	6
TGFBR1	1.15469857436902	-0.575504900400189	-0.579193673968833	6
EBPL	1.15469839855622	-0.575424029471992	-0.579274369084224	6
SSBP1	1.15469811416565	-0.575299945878873	-0.579398168286773	6
ITPR1	1.15469743166751	-0.57502902289411	-0.579668408773405	6
NDC1	1.15469715340258	-0.574927225223402	-0.579769928179181	6
RAB27A	1.15469640109625	-0.574671267315005	-0.58002513378124	6
BAZ1B	1.15469639999805	-0.574670911508335	-0.580025488489712	6
PRKDC	1.15469512593677	-0.574285765555728	-0.580409360381044	6
EEF1G	1.15469351997439	-0.573860186188054	-0.58083333378634	6
EIF5A	1.15469321292167	-0.573784581128657	-0.580908631793016	6
PIBF1	1.15469279880993	-0.573685076915588	-0.581007721894339	6
MTHFD2	1.15468904787976	-0.57288335482088	-0.581805693058875	6
ILF3	1.15468524842475	-0.572196479761836	-0.582488768662914	6
YARS	1.15467563198482	-0.570769812083736	-0.583905819901083	6
PRKCE	1.154670978111	-0.570180125253441	-0.584490852857559	6
AL034397.3	1.15467063861638	-0.570138984273592	-0.584531654342789	6
HDLBP	1.15466952775537	-0.570005967599181	-0.58466356015619	6
CCT8	1.1546690726928	-0.569952163755763	-0.584716908937034	6
TUBA1B	1.15466380597688	-0.569355602138665	-0.585308203838211	6
EIF4EBP1	1.15466185798254	-0.569145863919315	-0.585515994063225	6
SPEN	1.15466112010229	-0.569067794588577	-0.585593325513715	6
NPM1	1.15465464847602	-0.568412052814924	-0.586242595661091	6
SEC11A	1.15465377858634	-0.568327517247297	-0.58632626133904	6
ERH	1.15465196708327	-0.568153950884818	-0.586498016198448	6
BBX	1.15465187833643	-0.568145531191353	-0.586506347145073	6
EEF1E1	1.15464621998889	-0.567623625522376	-0.587022594466515	6
SLC2A3	1.15464325266791	-0.567360737751224	-0.587282514916682	6
SOCS2	1.15464291517795	-0.567331271303504	-0.587311643874449	6
HNRNPA2B1	1.15463573681743	-0.566723697933574	-0.587912038883854	6
RSL1D1	1.15463416599641	-0.566595281128318	-0.588038884868089	6
SLC16A1	1.15463314893378	-0.566512939085646	-0.588120209848132	6
TAFA2	1.15462776469774	-0.566086961941534	-0.588540802756201	6
MT-ND2	1.15462770883855	-0.566082626228562	-0.588545082609994	6
ACAT2	1.1546244268327	-0.565830718699265	-0.588793708133438	6
LAPTM4B	1.1546228925562	-0.565714809314794	-0.58890808324141	6
MRPL13	1.1546218931197	-0.565639916334706	-0.588981976784991	6
PAICS	1.15461321163259	-0.565008287126185	-0.589604924506407	6
MDN1	1.15460508318493	-0.564444609696801	-0.590160473488133	6
SRPK1	1.15460179027931	-0.564223073728823	-0.59037871655049	6
PRDX4	1.15459498317422	-0.563776447925638	-0.590818535248581	6
EXOSC8	1.15459208153395	-0.56359042351262	-0.591001658021332	6
LATS1	1.1545910675039	-0.563525997443525	-0.591065070060377	6
ACTG1	1.15458897676985	-0.563394091226397	-0.591194885543452	6
MYB	1.15458432625227	-0.563105014736078	-0.591479311516193	6
SRSF7	1.15457915698371	-0.562790347681404	-0.591788809302303	6
KHDRBS1	1.15457229245836	-0.562382585729028	-0.592189706729334	6
GARS	1.15456341949336	-0.561871233574723	-0.592692185918639	6
ATP5PB	1.15454933365212	-0.561092048910804	-0.593457284741312	6
AMD1	1.15453966749314	-0.560578005247969	-0.593961662245169	6
NAA25	1.154532262749	-0.560194496896159	-0.594337765852838	6
ASPM	1.15453103506426	-0.560131726209661	-0.594399308854601	6
PIK3CB	1.15451556526739	-0.559359258491076	-0.595156306776317	6
EPB41L2	1.15451444196024	-0.559304436267802	-0.595210005692437	6
UBE2S	1.1544981997045	-0.558529319957831	-0.595968879746673	6
SNHG16	1.15449234953457	-0.558257726973611	-0.596234622560958	6
CTAG2	1.15448232043796	-0.557800768064229	-0.596681552373735	6
HMGCR	1.15447591115625	-0.557514164868445	-0.596961746287805	6
XPR1	1.15446705688334	-0.557124800775711	-0.597342256107626	6
CTSH	1.15446655329595	-0.557102876981475	-0.597363676314471	6
BCAT1	1.15445640800379	-0.556666066120989	-0.597790341882805	6
ATP1A1	1.15445219685415	-0.556487393453793	-0.597964803400358	6
DIP2B	1.15444602172206	-0.556228078196776	-0.598217943525287	6
RPN2	1.15444484339671	-0.556178950833091	-0.598265892563621	6
DARS	1.15443744194964	-0.555872890736007	-0.59856455121363	6
HSP90AB1	1.15442741286282	-0.55546488294264	-0.598962529920177	6
POLR1D	1.15441796448359	-0.555087217886933	-0.599330746596658	6
NUP155	1.15440408869632	-0.55454371252725	-0.599860376169074	6
STT3B	1.15440088782425	-0.554420131294975	-0.599980756529276	6
PKM	1.15439855603451	-0.554330513969337	-0.600068042065172	6
KIAA0586	1.15438872092726	-0.553956229150248	-0.600432491777015	6
MGST1	1.15437328795534	-0.553380467439294	-0.60099282051605	6
SNRPG	1.15435609124165	-0.552754471763266	-0.601601619478383	6
CFDP1	1.15435110159119	-0.552575739995344	-0.601775361595844	6
LDHA	1.15432362016968	-0.551613132256615	-0.602710487913066	6
DIAPH3	1.15427034103346	-0.549840759772646	-0.604429581260819	6
PTMA	1.154267368107	-0.549745142790808	-0.604522225316196	6
COCH	1.1542316155773	-0.548619611527243	-0.605612004050053	6
LARP4	1.15422768485948	-0.548498485924041	-0.605729198935436	6
RHOH	1.15421063792694	-0.54797882806227	-0.606231809864668	6
BHLHE40	1.15421024774589	-0.547967038850518	-0.606243208895375	6
HNRNPH3	1.15414943152192	-0.546182689472339	-0.607966742049583	6
HNRNPAB	1.15412884100165	-0.545600730695888	-0.608528110305762	6
VIM	1.15412740247361	-0.545560461012309	-0.608566941461298	6
TMPO	1.15410263663304	-0.54487480378348	-0.609227832849562	6
CD2AP	1.15410216777299	-0.544861959072871	-0.609240208700117	6
HSPA9	1.15410127328479	-0.544837467723201	-0.60926380556159	6
HSD17B11	1.15409647546723	-0.544706407457844	-0.609390068009387	6
LY6E	1.15408962709947	-0.544520215688317	-0.609569411411157	6
CENPF	1.15407953859662	-0.544247789418185	-0.609831749178436	6
EIF4G1	1.15407375892347	-0.544092696011697	-0.609981062911773	6
TMEM209	1.1540282830093	-0.542896088937745	-0.611132194071553	6
SPRED2	1.1540252529622	-0.54281779289246	-0.611207460069736	6
CHCHD10	1.15399018120285	-0.541923788008671	-0.612066393194184	6
BZW2	1.15398934172494	-0.54190265768395	-0.612086684040994	6
TMEM97	1.15396910887276	-0.541397030982768	-0.612572077889989	6
ANO6	1.15395241902449	-0.540985086014224	-0.612967333010265	6
ZMPSTE24	1.15395159554808	-0.540964877915915	-0.612986717632166	6
MIR924HG	1.1539352177187	-0.540565205348344	-0.613370012370353	6
SLC4A7	1.15391157058175	-0.539995462535723	-0.613916108046029	6
ACTR2	1.15389602994806	-0.539625581337195	-0.614270448610867	6
SLC25A5	1.15389253802311	-0.539542953370682	-0.614349584652433	6
GNL3	1.1538614584455	-0.538815102040116	-0.61504635640538	6
NCAPD3	1.15382722240801	-0.538028451789957	-0.615798770618057	6
CYBA	1.15378668442598	-0.537116274309673	-0.616670410116304	6
EGFL7	1.15377579748003	-0.536874690145998	-0.616901107334033	6
RTN3	1.15376134036569	-0.536556023771727	-0.617205316593959	6
MTHFD1L	1.15374782490862	-0.536260276948801	-0.617487547959817	6
RSL24D1	1.15372937944251	-0.535859942942336	-0.617869436500172	6
FTL	1.15370551764082	-0.53534753115151	-0.618357986489309	6
SNX9	1.15370263266537	-0.535285987803358	-0.618416644862008	6
CEP83	1.15364965555722	-0.534170939626076	-0.619478715931146	6
CMSS1	1.15362814855365	-0.533726127603589	-0.619902020950057	6
TMEM161B	1.15357842499503	-0.53271412838534	-0.620864296609687	6
MORF4L2	1.15354395202216	-0.532025321780592	-0.621518630241568	6
ACACA	1.15354143745863	-0.531975472894456	-0.621565964564175	6
PRSS57	1.15354089370733	-0.53196470047358	-0.621576193233747	6
DPP10	1.15350891236545	-0.531335387278739	-0.622173525086713	6
VPS35	1.15349747010216	-0.531112238133138	-0.62238523196902	6
TOP2A	1.15345106205981	-0.530217622295732	-0.623233439764076	6
RRBP1	1.15345079694546	-0.530212558638856	-0.623238238306605	6
NAA15	1.15342812382146	-0.529781425256829	-0.623646698564627	6
SRSF2	1.15336116366144	-0.528529573345453	-0.624831590315986	6
YES1	1.15335602470163	-0.528434772271595	-0.624921252430034	6
EIF2S3	1.15335127392255	-0.528347289111142	-0.625003984811408	6
ABCE1	1.15334672103295	-0.528263590718436	-0.625083130314519	6
TMED9	1.15332741839103	-0.527910253004072	-0.625417165386958	6
CMTM7	1.15330230042591	-0.527454068244385	-0.625848232181529	6
TMSB4X	1.15329788529994	-0.527374295801802	-0.62592358949814	6
ENO1	1.15319695593518	-0.525582935077464	-0.627614020857717	6
SCFD2	1.15315434701966	-0.524844311978179	-0.628310035041477	6
IGF2BP3	1.15313449644009	-0.524503586805354	-0.628630909634731	6
PPIB	1.15312562109331	-0.524351925822966	-0.628773695270342	6
SNHG6	1.1531146206446	-0.524164527023931	-0.628950093620667	6
RFC3	1.15302462064779	-0.522654459131914	-0.630370161515875	6
MBNL2	1.1530197986647	-0.522574679712841	-0.630445118951863	6
GLS	1.15297042686456	-0.521764138133826	-0.631206288730732	6
TOMM20	1.15296804963146	-0.521725396301475	-0.63124265332999	6
G3BP1	1.1529605460123	-0.521603278698335	-0.631357267313967	6
NOP58	1.1529173736083	-0.520905584063583	-0.632011789544717	6
CKLF	1.15291289799056	-0.520833726702451	-0.632079171288104	6
EIF4B	1.15287042578492	-0.520156122522478	-0.632714303262442	6
SPCS3	1.15284782225093	-0.519798615996247	-0.63304920625468	6
NUFIP2	1.15283496009712	-0.519596127693912	-0.633238832403205	6
TPP2	1.15282341844965	-0.519415004008181	-0.633408414441466	6
USO1	1.15271179901885	-0.517690481228692	-0.635021317790153	6
SPCS2	1.15269974265641	-0.517507051376385	-0.635192691280026	6
GAB2	1.15265273428838	-0.516796915583252	-0.635855818705125	6
EIF3M	1.15259574648636	-0.515946536172897	-0.636649210313459	6
NUP160	1.15257741489979	-0.515675367357236	-0.636902047542554	6
SUPT3H	1.15255505580269	-0.515346152504505	-0.637208903298182	6
CELF1	1.15245489593924	-0.513891386021114	-0.638563509918132	6
CLIC1	1.15242924296859	-0.513523872859566	-0.638905370109026	6
AMOTL1	1.15242412535652	-0.513450796978868	-0.638973328377655	6
CAP1	1.15238496749691	-0.51289426090332	-0.639490706593594	6
PDE4DIP	1.15235698158715	-0.5124992929302	-0.639857688656945	6
DLD	1.15235305490126	-0.51244405813712	-0.639908996764141	6
SF3B6	1.15230865603068	-0.511822602346213	-0.640486053684471	6
PTBP3	1.15230370260725	-0.511753615937888	-0.64055008666936	6
LRPPRC	1.1522662732835	-0.511234549676996	-0.6410317236065	6
SNX5	1.15223874926266	-0.51085530700438	-0.641383442258281	6
NME1	1.15220148846715	-0.510345155265348	-0.641856333201805	6
DOCK2	1.15217846277366	-0.510031737940675	-0.642146724832988	6
GATAD2B	1.15216180962399	-0.509805922103708	-0.64235588752028	6
C9orf78	1.15214390034866	-0.509563870461896	-0.642580029886763	6
TUBB	1.15208889362251	-0.508825506818505	-0.643263386804004	6
TBL1X	1.15208779344157	-0.508810815933092	-0.643276977508476	6
SCD	1.15208756288617	-0.508807737670012	-0.643279825216157	6
AC087235.1	1.15207870388442	-0.508689555788179	-0.643389148096245	6
TRAP1	1.15205883487467	-0.508425196116429	-0.643633638758245	6
KDELR1	1.15205435044393	-0.508365663138606	-0.643688687305326	6
TNPO3	1.1519487219573	-0.50697721259042	-0.64497150936688	6
CACYBP	1.15188042281444	-0.50609310228584	-0.645787320528603	6
SSR3	1.1518727028494	-0.505993822711316	-0.645878880138079	6
PVT1	1.15187058389404	-0.505966595591358	-0.645903988302678	6
SUMF2	1.15182851806721	-0.505428099219636	-0.646400418847574	6
RPN1	1.15182772904523	-0.505418035200055	-0.646409693845178	6
TMA16	1.15179206060962	-0.504964465839622	-0.646827594770001	6
PHF19	1.15171418299116	-0.503983379174913	-0.647730803816247	6
TXNDC12	1.15165875520236	-0.503292602967115	-0.648366152235245	6
MSMO1	1.15160223743504	-0.50259445883638	-0.649007778598663	6
EZH2	1.15156924073945	-0.502189696379833	-0.649379544359615	6
PPP2CA	1.1515492621606	-0.501945621788386	-0.649603640372219	6
SUSD1	1.15154786959461	-0.501928636882821	-0.649619232711793	6
NUP107	1.1514413025088	-0.500639394221529	-0.650801908287267	6
SPTBN1	1.15143434257969	-0.500555904362989	-0.650878438216706	6
G3BP2	1.15142961228013	-0.500499209530528	-0.650930402749599	6
PAPSS1	1.15140890024149	-0.500251429415744	-0.651157470825747	6
FARSB	1.15140461073264	-0.50020020746362	-0.651204403269022	6
TAF1D	1.15139145335473	-0.500043292108098	-0.651348161246635	6
DDX39B	1.15136394666658	-0.499716213037784	-0.651647733628793	6
VCL	1.15133460831684	-0.49936878012989	-0.651965828186949	6
CTSC	1.15115753919581	-0.497302081085448	-0.653855458110367	6
MEF2C	1.15112737467123	-0.496955001671153	-0.654172373000075	6
ORC2	1.15112399149432	-0.496916162070888	-0.654207829423433	6
CD99	1.15110679234847	-0.496718984545146	-0.654387807803328	6
CCT6A	1.15109230292123	-0.49655322382389	-0.654539079097342	6
CENPP	1.15106988402323	-0.496297377870188	-0.654772506153039	6
ATG5	1.15101801390732	-0.495708325592942	-0.655309688314379	6
CLNS1A	1.15094883651806	-0.494928892074776	-0.656019944443281	6
DHX15	1.1508161876914	-0.493453370915417	-0.65736281677598	6
RBMX	1.15081392802859	-0.493428446757931	-0.657385481270661	6
LDHB	1.15078145843538	-0.493071070623861	-0.657710387811519	6
DIAPH1	1.15071274163763	-0.492319393064264	-0.658393348573364	6
SNHG3	1.15069303125093	-0.492104934231872	-0.65858809701906	6
PUS7	1.15062881206917	-0.491409682524982	-0.659219129544185	6
ZFAS1	1.15054276396332	-0.490486293559598	-0.66005647040372	6
RHEB	1.15054136909639	-0.49047140095245	-0.660069968143941	6
TNFAIP8	1.15048593030792	-0.489881421572375	-0.66060450873555	6
SMAP2	1.15029975850232	-0.487926893793638	-0.662372864708685	6
EIF3H	1.15020650621586	-0.486962769821186	-0.663243736394678	6
LRCH1	1.15018085993632	-0.486699298755148	-0.663481561181169	6
ANAPC1	1.1501641355082	-0.486527869417714	-0.663636266090489	6
SMG1	1.15014683685994	-0.48635087199561	-0.663795964864335	6
CCDC138	1.15012400577543	-0.486117759092431	-0.664006246682996	6
WDR43	1.14999978886724	-0.484859092329466	-0.665140696537772	6
ATAD2	1.14990115744803	-0.483870964787862	-0.666030192660169	6
GSE1	1.14985556911466	-0.483417524848327	-0.666438044266328	6
EIF4G3	1.14984287124528	-0.483291590131082	-0.666551281114199	6
HEATR1	1.14984221252217	-0.483285061351956	-0.666557151170215	6
FUT8	1.14973049138628	-0.48218381345081	-0.667546677935475	6
GRB10	1.14957378458859	-0.480658865968433	-0.668914918620156	6
STON2	1.1495452071608	-0.480383184045056	-0.669162023115747	6
FKBP5	1.14951401263219	-0.480083086614441	-0.669430926017752	6
SAMSN1	1.14942436051799	-0.47922537705639	-0.670198983461602	6
SYNCRIP	1.14936589479023	-0.47866977163369	-0.670696123156537	6
SEPTIN7	1.14936245837165	-0.478637205611193	-0.670725252760459	6
NAA50	1.14924972991317	-0.477574394989235	-0.671675334923932	6
MRPS27	1.14923622264232	-0.47744775357198	-0.671788469070343	6
