# Supplementary material for: Simultaneous capture of single cell RNA-seq, ATAC-seq, and CRISPR perturbation enables multiomic screens to identify gene regulatory relationships
Source: Cell Rep Methods. 2025 Nov 10;5(12):101222. doi: 10.1016/j.crmeth.2025.101222 (PMC12859477; doi:10.1016/j.crmeth.2025.101222)
Supplement: Table S3. GATA motif occurences using FIMO [file mmc4.xlsx]

## Sheet: Sheet1
		JASPAR
	Motif	Chr	Start	End	score	p-value	q-value	Matched sequence
	GATA1	NA	NA	NA	NA	NA	NA
	GATA2	chr18	53399547	53399553	12.602	7.93e-05	0.289
	GATA3	chr18	53399546	53399553	11.9362	3.96e-05	0.15
	GATA4	chr18	53399546	53399553	14.2033	1.79e-05	0.0673
	GATA5	chr18	53399546	53399553	12.2653	1.79e-05	0.0649
	GATA6	chr18	53399546	53399553	11.9187	3.96e-05	0.146
		CIS-BP
	Motif	Chr	Start	End	score	p-value	q-value	Matched sequence
	GATA1	chr18	53399545	53399555	13.5636	2.07e-06	0.008	GGAGATAAGGG
	GATA2	chr18	53399545	53399555	11.1697	4.54e-05	0.171	GGAGATAAGGG
	GATA3	chr18	53399266	53399280	13.1636	1.45e-05	0.0531	CAGAAAAGCATCTGT
	GATA4	chr18	53399545	53399554	11.2182	4.86e-05	0.188	GAGATAAGGG
	GATA5	chr18	53399546	53399553	10.2061	3.96e-05	0.15	AGATAAGG
	GATA6	chr18	53399544	53399556	12.2892	2.53e-05	0.0932	TGGAGATAAGGGT
		HOCOMOCO H12core
	Motif	Chr	Start	End	score	p-value	q-value	Matched sequence
	GATA1	chr18	53399546	53399555	13.7705	4.03e-06	0.0158	GGAGATAAGG
	GATA2	chr18	53399546	53399555	13.7869	2.92e-06	0.0114	GGAGATAAGG
	GATA3	chr18	53399546	53399554	11.6731	1.3e-05	0.0488	GAGATAAGG
	GATA4	chr18	53399546	53399554	12.7377	1.7e-05	0.0659	GAGATAAGG
	GATA5	chr18	53399545	53399554	11.9808	1e-05	0.0381	GAGATAAGGG
	GATA6	chr18	53399546	53399557	13.9836	4.98e-06	0.019	GTGGAGATAAGG
